# Supplementary material for: Low-dose urokinase thrombolytic therapy for patients with acute intermediate-high-risk pulmonary embolism: A retrospective cohort study
Source: PLoS One. 2021 Mar 26;16(3):e0248603. doi: 10.1371/journal.pone.0248603 (PMC7997002; doi:10.1371/journal.pone.0248603)
Supplement: S1 Data — (XLSX) [file pone.0248603.s001.xlsx]

## Sheet: Sheet1
No	group 0=low dose group,1= Anticoagulant therapy group	Age	Age ≥65years =1, <65years=1	Sex, male=1	Smoking , yes=1	Drinking ,yes=1	Chronic lung diseases,yes=1	Hypertension and CVD,yes=1	Nervous system diseases,yes=1	Diabetes,yes=1	Rheumatic diseases,yes=1	Cancer,yes=1	Major operation within 4 weeks,yes=1	Immobilization within 4 weeks,yes=1	Use of hypercoagulants, glucocorticoids,contraceptives, estrogens,yes=1	Fracture history within 4 weeks,yes=1	History of unilateral lower extremity edema or pain within 4 weeks,yes=1	varicosis of great saphenous vein,yes=1	Cough	Hemoptysis	Dyspnea	Chest tightness	Chest pain	Edema of lower extremity	Lower extremity pain	Hear rate	Systolic blood pressure	PaO2/FiO2	PaO2/FiO2<200=1，PaO2/FiO2≥200=0	SO2%	Hemoglobin	blood platelet	creatinine	B-type Natriuretic Peptide	Cardiac troponin I	D-dimer	Bilateral pulmonary embolism	Pulmonary embolism involving the main pulmonary artery	Pulmonary embolism involving three lung lobes	Vein thrombosis of both lower extremities	Deep vein thrombosis only in calves	Deep vein thrombosis of whole femoral vein	Need infusion of a catecholamine	Need of Mechanical Ventilation	Need of High flow oxygen	Numbers of organ damage in-hospital	CTPA absorption 0-25%	CTPA absorption 25-50%	CTPA absorption 50-75% N
1	0	58	0	0	0	0	0	1	0	0	0	0	0	1	0	0	1	0	0	0	1	1	0	1	0	92	116	186	1	99	143	174	69	543.3	1.92	10.04	1	0	1	0	0	0	0	0	0	2	0	0	0
2	0	67	1	1	0	0	0	0	0	0	0	0	0	0	0	0	0	0	1	0	1	0	0	0	0	115	134	132	1	80	156	198	60	1873	0.11	20	1	1	1	0	0	0	0	0	1	2	0	0	1
3	0	67	1	0	0	0	0	0	0	0	0	0	0	0	0	0	0	0	0	0	1	1	1	0	0	120	115	161	1	90	116	75	76	7944	0.18	20.04	1	1	1	0	0	0	1	1	1	3
4	0	53	0	1	0	0	0	0	0	0	0	0	0	0	0	0	0	0	0	0	1	1	1	0	1	89	125	146	1	97	146	161	69	3918	0.418	11.03	1	0	1	0	0	0	0	0	1	2	0	0	0
5	0	63	0	1	0	0	0	1	0	0	0	0	0	0	0	0	0	0	0	0	1	1	0	0	0	72	134	250	0	96	187	301	62	901.8	0.001	9.76	1	1	1	0	1	1	0	0	1	2	0	0	0
6	0	73	1	1	0	0	0	1	0	0	0	0	0	1	0	0	1	0	1	0	1	0	0	1	1	144	134	156	1	74	163	114	58	433.9	0.529	18.01	1	1	1	0	0	1	0	0	1	1	0	0	1
7	0	78	1	0	0	0	0	0	0	0	0	0	0	0	0	0	0	0	0	0	1	1	1	1	0	88	96	287	0	100	106	300	136	8502	0.35	16	1	1	1	0	0	0	0	0	1	2	0	1	0
8	0	45	0	0	0	0	0	0	0	0	0	0	0	1	1	0	0	0	0	0	1	0	0	0	0	110	122	224	0	71	92	334	80	2770	0.82	11	1	0	1	0	0	0	0	0	1	2	0	1	0
9	0	65	1	0	0	0	0	1	0	0	0	0	0	0	0	0	0	0	0	0	1	1	0	0	0	97	124	240	0	95	131	317	65	5135	0.2	11.68	1	0	1	0	0	0	0	0	1	2	0	0	0
10	0	64	0	0	0	0	0	0	0	0	0	0	1	1	0	0	0	1	0	0	1	1	1	0	0	102	92	203	0	77	111	89	78	280	0.26	11.78	1	1	1	0	1	0	0	0	1	3	0	0	1
11	0	57	0	0	0	0	0	1	0	0	0	0	0	0	0	0	0	0	0	0	1	0	0	0	0	78	135	71	1	82	149	184	56	2475	0.06	16	1	1	1	0	0	0	0	0	1	2	0	0	1
12	0	46	0	0	0	0	0	0	0	0	0	0	0	0	0	0	0	0	1	0	1	1	0	0	0	110	110	270	0	88	116	198	65	1206	0.09	2.38	1	1	1	0	0	0	0	0	0	2	0	0	1
13	0	81	1	1	0	0	0	0	0	0	0	0	0	0	0	0	0	0	1	0	1	1	0	0	0	82	147	156	1	94	126	114	85	2508	0.38	20	1	0	1	1	0	1	0	0	1	2	0	0	0
14	0	36	0	1	1	0	0	0	0	0	0	0	0	0	0	0	1	0	0	0	1	0	0	1	1	96	121	168	1	97	157	157	90	522.2	1.79	16	1	1	1	0	1	0	0	0	1	2	0	0	1
15	0	61	0	1	1	0	0	0	0	0	0	0	0	0	0	0	0	0	0	0	1	1	0	0	0	110	122	150	1	98	163	214	87	4180	0.05	2.49	1	1	1	0	0	0	0	0	1	2	0	0	0
16	0	66	1	0	0	0	0	0	0	0	0	0	0	0	0	0	0	0	1	0	1	1	1	0	0	80	135	200	0	98	148	192	76	9570	0.14	5	1	0	0	0	1	0	0	0	1	2	0	0	0
17	0	75	1	1	0	0	0	1	0	0	0	0	0	0	0	0	0	0	1	0	1	1	1	0	0	84	133	87	1	90	129	168	61	8250	0.77	2.36	1	1	1	0	0	0	0	0	1	2	0	0	0
18	0	61	0	0	0	0	0	0	0	0	0	0	0	0	0	0	0	0	0	1	1	0	1	0	0	78	118	207	0	95	147	191	103	4150	0.068	8.86	1	1	1	0	0	1	0	0	1	2	0	0	1
19	0	57	0	1	0	0	0	1	0	0	0	0	0	0	0	0	0	0	1	0	1	1	1	0	0	133	146	202	0	96	139	227	67	2540	0.03	3.32	1	1	1	0	0	0	0	0	1	2	0	0	1
20	0	66	1	0	0	0	0	1	0	1	0	0	0	1	0	0	0	0	0	0	1	1	0	0	0	78	159	257	0	89	137	231	54	690	0.26	6.17	1	1	1	0	0	0	0	0	1	2	0	0	0
21	0	62	0	1	1	1	1	0	0	0	0	0	0	0	0	0	0	0	0	0	1	1	0	0	0	112	130	250	0	98	124	135	56	1667	0.17	2.75	1	1	1	0	0	0	0	0	1	2	0	0	1
22	0	53	0	1	0	0	0	1	0	1	0	0	0	0	0	0	0	0	1	0	0	0	0	0	0	85	106	271	0	99	124	280	82	3043	0.07	3.44	0	1	0	0	0	0	1	1	1	4	0	1	0
23	0	61	0	0	0	0	0	0	0	0	0	0	0	0	0	0	0	0	0	0	1	0	0	0	0	120	128	200	0	93	142	192	56	1899	0.12	22.7	1	1	1	0	1	0	0	0	1	2	0	0	0
24	0	53	0	1	0	0	0	0	0	0	0	0	0	0	0	0	0	0	0	0	1	1	1	0	1	89	125	146	1	97	146	161	69	3918	0.418	11.03	1	0	1	0	0	0	0	0	1	2	0	0	0
25	1	81	1	0	0	0	0	0	0	0	0	0	0	1	0	1	1	0	1	1	1	0	0	1	0	71	134	151	1	94	118	186	81	29600	0.02	20	1	1	1	0	0	0	0	0	1	2	0	0	1
26	1	63	0	1	0	0	0	1	0	0	0	0	0	0	0	0	0	0	0	0	1	1	0	0	0	86	138	136	1	74	187	187	70	3886	0.4	9.76	1	1	1	0	0	1	0	0	1	2	0	1	0
27	1	56	0	1	1	1	0	0	0	0	0	0	0	0	0	0	0	1	0	0	1	0	0	0	0	86	106	274	0	96	172	150	94	3006	0.11	2.12	1	1	1	0	1	0	0	0	0	2	0	1	0
28	1	68	1	0	0	0	1	1	0	1	0	0	0	1	0	0	1	0	0	0	0	1	1	1	0	84	121	300	0	98	120	140	56	1457	1.08	3.06	1	1	1	1	0	1	0	0	0	1	0	0	1
29	1	72	1	1	1	0	1	0	0	0	0	0	0	0	0	0	0	1	1	1	1	1	1	0	0	60	120	202	0	96	135	234	78	5129	4.33	12.42	1	1	1	0	1	0	0	0	1	2	0	0	0
30	1	90	1	1	0	0	0	1	0	1	0	0	0	1	0	1	0	0	1	0	1	1	0	0	0	88	166	164	1	96	78	100	60	4180	0.02	4.12	0	0	0	1	1	0	0	0	1	2	0	0	1
31	1	70	1	1	1	0	0	0	0	0	0	1	1	0	0	0	0	0	0	0	1	1	0	0	0	70	109	200	0	96	87	291	65	1055	0.03	2.49	1	1	1	0	0	0	0	0	1	2	0	0	1
32	1	74	1	1	0	0	0	0	0	0	0	0	0	0	0	0	0	0	0	0	1	1	0	0	0	78	125	202	0	99	134	206	87	1632	1.93	20	1	0	1	1	1	0	0	0	1	2	0	0	1
33	1	76	1	1	1	0	0	0	0	0	0	0	0	0	0	0	0	0	1	0	1	0	0	0	0	70	115	118	1	90	120	179	146	9235	1.409	4.08	1	1	1	0	1	0	0	0	1	3	0	0	1
34	1	62	0	0	0	0	0	0	0	0	0	0	0	0	0	0	0	0	1	0	1	1	0	0	0	117	97	160	1	88	158	254	60	2993	0.1	2.27	1	1	1	0	0	0	0	0	1	2	0	1	0
35	1	70	1	0	0	0	0	0	0	0	1	0	0	0	0	0	0	0	0	0	1	0	0	0	0	82	177	277	0	98	122	191	59	995.5	0.1	5.31	1	1	1	0	0	1	0	0	1	2	0	0	0
36	1	65	1	0	0	1	0	0	0	0	0	0	0	0	0	0	1	0	1	0	1	1	1	1	0	81	112	193	1	93	152	239	60	5717	0.04	18.69	1	0	1	0	1	0	0	0	1	2	0	0	1
37	1	60	0	0	0	0	0	0	0	0	0	0	0	0	0	0	0	0	0	0	1	1	1	0	0	80	160	174	1	97	120	110	89	4080	0.06	9.76	0	1	0	0	0	0	0	0	1	2	0	0	0
38	1	40	0	1	0	0	0	0	0	0	0	0	0	1	0	0	0	0	0	0	1	0	1	0	0	85	90	161	1	98	116	120	60	1160	0.17	20	1	1	1	0	0	0	0	0	1	2	0	0	1
39	1	71	1	0	0	0	0	0	0	0	0	0	0	0	0	0	0	1	1	0	1	0	0	0	0	86	122	519	0	97	129	236	78	2205	0.1	20	0	1	0	1	0	1	0	0	0	2	0	1	0
40	1	63	0	0	0	0	0	0	0	0	0	0	0	0	0	0	0	1	0	0	1	0	0	0	0	110	151	300	0	97	140	193	60	5447	0.11	3.19	1	1	1	0	0	0	0	0	0	2	0	0	0
41	1	60	0	0	0	0	0	0	0	0	0	0	0	0	0	0	0	0	1	0	1	0	0	0	0	73	132	259	0	93	120	120	79	5360	0.03	3.85	1	0	0	0	0	0	0	0	0	2	0	0	0
42	1	82	1	0	0	0	0	1	0	0	0	0	0	0	0	0	0	1	1	0	1	1	0	0	0	73	152	158	1	97	138	167	90	1700	0.1	16.82	1	1	1	0	0	0	0	0	1	2	0	0	1
43	1	62	0	1	1	0	0	0	0	0	0	0	0	1	0	0	1	0	0	0	1	0	1	1	1	78	118	251	0	88	147	197	68	3470	0.1	16.89	1	1	1	0	0	1	0	0	1	2	0	0	0
44	1	42	0	1	0	0	0	1	0	0	0	0	0	0	0	0	1	0	1	0	1	0	1	1	0	78	123	242	0	96	166	206	60	3930	0.1	4.28	1	1	1	0	0	0	0	0	0	2	0	0	0
45	1	66	1	0	0	0	0	0	0	0	0	0	0	0	0	0	1	0	0	0	1	0	0	1	1	88	117	371	0	96	128	189	78	1040	0.1	13.38	1	0	1	1	1	0	0	0	0	2	0	0	1
46	1	82	1	0	0	0	0	1	0	0	0	0	0	0	0	0	0	0	1	0	1	0	0	0	0	75	140	127	1	96	129	167	86	2220	0.86	15.09	1	1	1	1	1	0	0	0	1	2	0	1	0
47	1	66	1	0	0	0	0	1	0	0	0	0	0	0	0	0	0	0	0	0	1	1	1	0	0	101	149	236	0	96	119	196	61	1197	0.042	20.99	1	1	1	1	0	1	0	0	1	2	0	1	0
48	1	65	1	1	1	0	0	1	0	0	0	0	0	0	0	0	0	0	1	0	0	1	1	0	0	87	125	281	0	95	165	214	65	2028	0.12	11.07	1	1	1	0	1	0	0	0	0	1	0	1	0
49	1	67	1	0	0	0	0	0	0	0	0	0	0	0	0	0	0	1	1	0	1	1	0	0	0	86	136	201	0	98	136	96	67	7252	1.66	35.2	1	1	1	0	1	0	0	0	1	2	0	1	0
50	1	73	1	0	0	0	0	1	0	0	0	1	0	0	0	0	0	0	1	0	1	1	0	0	0	94	146	207	0	93	128	207	88	4577	0.71	19.91	1	1	1	0	1	0	0	0	1	2	0	0	0
51	1	42	0	0	0	0	0	0	0	0	0	0	0	0	0	0	1	1	0	0	1	1	1	1	0	81	127	282	0	98	102	161	50	545	0.1	0.79	0	0	0	1	1	1	0	0	0	2	0	0	1
52	1	80	1	0	0	0	0	1	0	0	0	0	0	0	0	0	0	0	0	0	1	1	0	1	0	64	128	264	0	95	119	158	65	3540	0.08	1.77	0	1	1	0	0	0	0	0	0	2	0	1	0
53	1	76	1	0	0	0	0	0	0	0	0	0	0	0	0	0	0	0	0	0	1	1	1	0	0	116	135	160	1	84	150	254	70	7413	0.19	1.2	1	1	1	1	1	0	0	0	1	2	0	1	0
54	1	81	1	0	0	0	1	1	0	0	0	0	0	0	0	0	1	0	0	0	1	1	0	1	0	91	145	131	1	82	148	266	72	5534	0.06	4.73	0	0	0	0	0	0	0	0	1	2	0	0	1
55	1	84	1	1	1	0	0	0	0	0	0	0	0	0	0	0	0	0	0	0	1	1	0	1	0	67	119	95	1	83	160	247	90	10862	0.07	2.98	1	1	0	0	0	0	0	0	1	2	0	0	1
56	1	62	0	0	0	0	0	0	0	0	0	1	0	0	0	0	0	0	1	0	1	0	0	0	0	60	121	233	0	96	128	126	46	3688	0.06	20.85	1	1	1	0	0	0	0	0	1	2	0	1	0
57	1	62	0	0	0	0	0	0	0	0	0	0	0	0	0	0	0	0	0	0	1	0	0	0	0	102	128	454	0	98	131	219	69	2160	0.1	4.82	1	1	1	0	0	0	0	0	0	3	0	1	0
58	1	73	1	0	0	0	0	1	0	0	0	0	0	0	0	0	0	0	0	0	1	1	1	1	0	85	128	200	0	96	126	252	72	5110	0.18	6.89	1	1	1	0	1	0	0	0	1	2	0	0	1
59	1	38	0	0	0	0	0	0	0	0	0	0	0	0	0	0	0	0	0	0	0	0	0	0	0	110	94	196	1	100	111	67	76	1745	0.16	35.2	1	1	1	0	0	0	0	0	1	2	0	0	0
60	1	53	0	1	0	0	0	0	0	0	0	0	0	0	0	0	0	0	0	0	1	1	1	0	1	89	125	146	1	97	146	161	69	3918	0.418	11.03	1	0	1	0	0	0	0	0	1	2	0	0	0
61	1	78	1	0	0	0	0	0	1	0	0	0	0	1	0	0	0	0	0	0	1	0	0	0	0	70	110	357	0	95	112	247	78	1399	0.483	6.04	1	1	1	0	0	1	0	0	0	2	0	0	1
62	1	67	1	1	1	0	1	0	0	0	0	0	0	1	1	0	1	0	1	0	1	0	0	1	0	112	118	152	1	60	122	172	86	2299	0.04	24.64	1	0	0	0	1	0	0	0	1	2	0	0	0
63	1	52	0	0	0	0	0	0	0	0	0	0	0	0	0	0	0	0	0	0	1	0	0	0	0	72	128	160	1	93	166	355	79	2805	0.124	1.79	1	0	1	0	0	0	0	0	1	2	0	0	1
64	1	65	1	1	1	0	0	1	0	0	0	0	0	0	0	0	0	0	1	0	1	0	0	0	0	118	108	250	0	96	153	179	81	2291	0.841	8.77	1	1	1	0	1	0	0	0	1	2	0	0	0
65	1	68	1	1	1	0	0	0	0	0	0	0	0	0	0	0	0	0	1	0	1	1	0	0	0	105	140	220	0	100	130	157	87	3743	4.77	5.56	0	0	1	0	0	0	0	0	1	2	0	0	1
66	1	41	0	0	0	0	0	0	0	0	0	0	0	0	0	0	0	0	0	0	1	0	0	0	0	116	115	128	1	99	116	210	67	2880	0.01	1.82	1	1	1	0	0	0	0	0	1	2	0	0	0
67	1	81	1	0	0	0	0	1	0	0	0	0	0	0	0	0	0	0	0	0	1	1	0	0	0	119	135	144	1	89	128	212	57	6180	0.01	20	1	0	1	0	0	1	0	0	1	2	0	0	0
68	1	80	1	0	0	0	0	1	0	1	0	0	0	0	0	0	0	0	0	0	0	0	0	0	0	89	131	300	0	100	161	234	143	10568	0.44	20	0	0	0	0	0	0	0	0	1	2	0	1	0
69	1	81	1	0	0	0	0	0	0	0	0	0	0	0	0	0	0	0	0	0	1	1	0	0	0	116	116	160	1	92	120	200	55	3763	0.04	3.36	1	1	1	0	0	0	0	0	1	2	0	0	1
70	1	77	1	1	0	0	0	1	0	0	0	0	0	1	0	0	0	0	0	1	1	1	0	0	0	85	108	170	1	98	110	150	75	5596	0.2	20	1	1	1	0	0	0	0	0	1	2	1	0	0
71	1	81	1	0	0	0	0	1	0	0	0	0	0	0	0	0	0	0	0	0	1	1	0	0	0	78	168	150	1	100	124	155	108	1462	0.001	14.97	0	0	1	0	0	0	0	0	1	2	0	0	1
72	1	63	0	0	0	0	0	0	0	0	0	0	0	0	0	0	0	0	0	0	0	1	0	0	0	86	108	153	1	95	124	174	87	3971	0.16	7.16	1	1	1	0	1	0	0	0	1	2	0	0	1
73	1	68	1	1	0	0	0	0	0	0	0	1	0	0	0	0	0	0	0	0	1	1	0	0	0	94	107	302	0	100	100	156	67	3275	0.11	8.95	0	1	1	0	0	0	0	0	0	1	1	0	0
74	1	60	0	1	1	1	0	1	0	0	0	0	0	0	0	0	0	0	0	0	0	0	0	0	0	72	160	297	0	91	142	212	95	2132	0.13	1.73	1	1	1	0	0	0	0	0	0	2	0	0	1
75	0	63	0	1	1	0	0	0	0	0	0	0	1	1	0	0	0	1	0	0	1	1	0	0	0	135	95	274	0	99	138	153	72	1098	10.05	16	1	1	1	1	0	1	0	0	0	2	0	0	0
76	0	75	1	0	0	0	0	1	0	1	0	0	0	0	0	0	0	1	0	0	1	0	0	0	0	119	99	185	1	90	131	194	70	3810	0.47	35.2	1	1	1	0	0	0	0	0	1	2	0	0	0
77	0	69	1	0	0	0	0	1	0	0	0	1	0	0	0	0	0	0	1	0	1	1	0	1	0	98	91	119	1	90	98	203	42	5494	0.281	3.36	1	1	1	0	0	0	0	0	1	2	0	0	0
78	0	52	0	0	0	0	0	0	0	0	0	0	1	0	0	0	0	0	0	0	1	1	1	0	0	112	97	92	1	85	74	281	48	640.1	0.123	2.18	1	0	1	0	0	0	0	0	0	2	0	0	0
79	0	82	1	1	1	0	0	1	0	1	0	0	0	0	0	0	0	0	0	0	1	1	0	0	0	112	96	265	0	91	152	154	140	5480	0.15	15.28	1	1	1	0	0	0	0	0	0	2	0	0	1
80	0	68	1	1	1	1	0	0	0	0	0	0	0	0	0	0	0	0	0	0	1	1	0	0	0	121	96	250	0	98	120	112	119	2454	0.28	10.65	1	1	1	0	0	1	0	0	0	2	0	1	0
81	0	74	1	1	0	0	0	1	0	0	0	0	1	1	0	1	0	0	1	0	1	1	0	0	0	87	99	220	0	97	112	231	56	2307	1.78	4.09	1	1	1	0	0	0	0	0	0	2	0	0	0
[truncated: 21 more columns]
